# Supplementary material for: The stone-to-metal transition reflected in the Iron Age copper production sites of Timna Valley, Israel
Source: PLoS One. 2023 Dec 19;18(12):e0294569. doi: 10.1371/journal.pone.0294569 (PMC10729990; doi:10.1371/journal.pone.0294569)
Supplement: S1 Data — (XLSX) [file pone.0294569.s001.xlsx]

## Sheet: metrics
The stone-to-metal transition reflected in the Iron Age copper production sites of Timna Valley, Israel
Supplementary online material (SOM)
Ron Shimelmitz and Erez Ben-Yosef
Metrics in mm of flakes and primary element flakes; blanks and shaped items
Flakes T34						Primary element flakes T34						Flakes T35						Primary element flakes T35
Locus/Band	Basket	LengthFlakeT34	WidthFlakeT34	ThicknessFlakeT34		Locus/Band	Basket	LengthPEFlakeT34	WIdhtPEFLakeT34	ThicknessPEFLakeT34		Locus/Band	Basket	LengthFlakeT35	WIdthFlakeT35	ThicknessFalkeT35		Locus/Band	Basket	LengthPEFlakeT35	WIdhtPEFLakeT35	ThicknessPEFLakeT35
106	132b	23	19	3		211	523	44	32	21		1210	13026	24	27	9		1307	18090	56	37	15
112	105	7	18	2		410	5250		22	8		1232	13121	37	42	16		2501	23001		35	17
114	109	20	15	6		453	5086	28	25	4		1227	13264	24	35	10		2610	24101	32	39	10
241	543	28	22	7		453	5086	29	19	11		1227	13264	18	23	5		2	21088	40	50	22
400	5002	21	24	9		Band 002	7077	41	38	13		1227	13264	19	23	8		2	21088		36	17
400	5002	17	19	6		Band 002	7077		31	8		1232	13167	15	21	2		3	21089	42	48	17
406	5020	31	27	17		Band 002	7077	29	38	10		1307	18044	43	29	10		4	21090	53	40	16
408	5057	16	13	4		Band 002	7077	37	40	12		1311	18142		39	13		5	21091	37		14
414	5441	16	10	5		Band 002	7077	40	36	9		2207	18127	23	25	5		6	21092	45	42	24
453	5086	19	25	7		Band 004	7226	35	45	10		2208	18108	17	17	10		6	21092	55	35	19
453	5086	52	40	18		Band 004	7226	53	32	12		2211	18136	23	17	7		8	21096	56	31	15
453	5086	9	17	4		Band 004	7226	39	22	9		2211	18167	28	16	7		8	21096		24	5
453	5086	16	18	4		517	5717	21	21	4		2211	20102	33	26	7			G.S.	61	57	22
453	5086	12	23	7		106	130	58	37	12		2250	18036	29	16	10			G.S.	31	46	14
454	5197	31	29	10		509	5794	17	21	8		2211	18214	35	35	6
457	5141	16	21	5		008	8436-1	45	28	10		2211	18214	22	34	5
457	5141	17	34	5		008	8436-1	35	27	9		2211	18214	29	28	8
457	5192	18	25	4		005	7542	37	53	15		2211	18214	21	13	5
406	5041	15	20	4		005	7542	24	32	12		2211	18214	14	18	3
547	5111			15		005	7542	34	24	12		1408	19054		26	11
Band 002	7077	30	27	10		007	7563	16	22	3		1409	20066	26	22	6
Band 002	7077	32	24	16		007	7563	17	19	7		5	21023	33	35	11
Band 002	7077	36	29	25		006	7551-1	44	58	17		2668	23547	18	23	7
Band 002	7077	42	22	8		006	7551-1	42	28	18		1	21087	59	31	11
Band 002	7077		19	4		006	7551-1	27	21	9		3	21089	35	32	14
Band 002	7077	22	35	8		006	7551-1	34	28	13		4	21090	27	26	7
Band 002	7077	19	24	6		006	7551-1	26	32	7		4	21090	27	25	10
Band 004	7226		48	20		006	7551-1	24	14	8		4	21090	40	29	17
Band 004	7226	53	49	10		001	7076	35	35	10		5	21091	35	30	6
Band 004	7226	30	25	9		001	7076	30	30	11		6	21092	22	31	7
Band 004	7226	34	21	5		001	7076	26	41	17		7	21094	37	17	11
Band 004	7226	40	23	8		001	7076	44	43	18		7	21094	38	33	10
Band 004	7226	21	18	4		001	7076	39	41	12		8	21095	42	37	12
512	5606	32	25	5		001	7076	30	22	12		8	21095	38		7
509	5668	21	35	5		001	7076	30	20	5		8	21095	33	18	8
0	5725	52	48	17		001	7076	30		5		8	21095	23	18	5
518	5857	10	18	3		001	7076	22	18	7		8	21095	36	22	9
521	6025	25	24	5		001	7076	27	5	7		8	21095	30	14	11
509	8023	18	17	3		007	8349-1	51	34	13		8	21096	40	39	15
515	8029	23	17	6		003	7114	35	24	7		8	21096	38		7
600	104	51	27	4		003	7114	15	23	5		8	21096	28	32	7
0	100	47	24	9								8	21096	27	17	14
0	100	47	39	10									G.S.	24	13	6
0	1703	27	33	7									G.S.	27	20	5
1113	1807		27	4									G.S.	20	25	6
1113	1834	29	22	4									G.S.	20	30	10
1136	31073	35	39	7
008	8293	35	20	6
008	8436-1	15	32	5
008	8436-1	30	40	7
008	8436-1	27	30	10
008	8436-1	42		10
008	8436-1	34	36	9
008	8436-1	41	46	13
008	8436-1	32	47	8
008	8436-1	25	17	9
008	8436-1	22	30	6
008	8436-1	32	20	6
005	7542	64	33	24
005	7542	30	26	7
005	7542	52	27	8
005	7542	33	38	12
005	7542	40	44	20
005	7542	43	28	7
005	7542	44	33	9
005	7542	35	26	8
005	7542	43	30	9
005	7542	32	26	17
005	7542	28	23	9
005	7542	32	19	5
005	7542	28	33	12
005	7542	32	30	5
005	7542	18	23	4
005	7542	44	23	10
005	7542	32	40	12
007	7563	43	39	10
007	7563	24	30	9
007	7563	45		12
007	7563	44	35	17
007	7563	21	42	7
007	7563	26	25	7
007	7563	30	17	5
007	7563	28	33	7
007	7563	23		4
007	7563	25	21	4
007	7563	20	25	11
007	7563	14	21	5
007	7563	22	17	8
007	7563	28	28	9
006	7551-1	29	50	8
006	7551-1	38	50	14
006	7551-1			17
006	7551-1	26	30	7
006	7551-1	32	17	5
006	7551-1	35	27	6
006	7551-1	39	36	20
006	7551-1	38	30	13
006	7551-1	20	19	3
006	7551-1	23	15	8
006	7551-1	26	28	9
006	7551-1	21	28	7
006	7551-1	27	18	4
006	7551-1	22	7	5
006	7551-1	25	35	10
006	7551-1	36	21	7
006	7551-1	24	20	8
006	7551-1	27	18	6
006	7551-1		30	7
006	7551-1	22	25	5
006	7551-1	18	32	12
006	7551-1	31	35	11
006	7551-1	12	37	4
006	7551-1	17	22	5
001	7076	31	43	14
001	7076	44	30	17
001	7076	33	20	7
001	7076	32	22	6
001	7076	52	43	12
001	7076	24	25	6
001	7076	24	36	14
001	7076	38	32	5
001	7076	30	29	8
001	7076	22	17	5
001	7076	17	18	3
003	7114	34	25	7
003	7114	66	41	16
003	7114	36	24	9
003	7114	52	33	22
003	7114	33	30	13
003	7114	19	37	10
003	7114	20	17	6
003	7114	28	26	7
007	7486	47	46	10
007	7486	29	38	14
007	7486	31	29	5
007	7486	19	24	4
007	7486	12	18	4
